# Supplementary material for: Mechanistic investigation of human maturation of Okazaki fragments reveals slow kinetics
Source: Nat Commun. 2022 Nov 15;13:6973. doi: 10.1038/s41467-022-34751-2 (PMC9666535; doi:10.1038/s41467-022-34751-2)
Supplement: Supplementary file 4 — Source Data [file 41467_2022_34751_MOESM4_ESM.xlsx]

## Sheet: Fig. 1C
	Time (s)	MOF ligation product (nM)
	10	0.219512
	20	0.47561
	30	1.14634
	40	1.65854
	50	1.9878
	60	3.03659
	80	3.82927
	120	4.7439
	180	5.4878
	300	7.36585
	450	7.86585
	600	8.14634

## Sheet: Fig. 1F
	Time (sec)	Median primer length (nt)	Median block length (nt)
	5	33.9669	27.0539
	10	34.2509	26.6084
	20	34.7536	25.9538
	30	35.4108	24.8297
	40	36.3065	24.0186
	50	36.5339	22.6625

## Sheet: Fig. S1B
	Time (s)	DNA ligation yield (nM)	1nt RNA ligation yield (nM)
	60	27.596	4.33369
	120	37.6418	4.51128
	300	69.1593	3.55923
	420	81.8213	5.12295
	600	95.6419	5.57621
	900	120.323	6.4758
	1200	129.563	10.8902

## Sheet: Fig. S1C
	Condition	Primer extension length (nt)	Block reduction length (nt)
	PolD Exo-	3.5339	5.33749
	PolD WT	3.30647	5.08522
	PolD p12-	0.896277	0.416911
	Fen1 dC	4.77113	0.186951

## Sheet: Fig. S1D
	Condition	Primer extension yield (nM)	Block reduction yield (nM)
	PolD Exo-	7.48686	6.82941
	PolD WT	4.73046	5.09406
	PolD p12-	1.57825	1.7547
	Fen1 dC	8.06693	1.33017

## Sheet: Fig. S1G
	Time (s)	SD median primer length (nt)	NT median primer length (nt)
	5	33.863	33.766
	10	34.571	34.3897
	20	35.1203	34.903
	30	36.0316	35.6097
	40	36.3525	35.8589
	50	37.2591	36.2674

## Sheet: Fig. S1H
	Time (s)	SD 1nt product yield (%)	NT 1nt product yield (%)
	5	45.8432	44.3717
	10	35.2268	33.8037
	20	24.7414	29.782
	30	20.2532	25.1991
	40	15.1044	25.2785
	50	11.0854	21.0864

## Sheet: Fig. S1I
	Post-first Nick nucleotide number (nt)	Nucleotide	Insertion probability at 30 s	Insertion probability at 40 s	Insertion probability at 50 s	Mean insertion probability	STD insertion probability
	0	-	1	1	1	1	0
	1	C	0.924307	0.934857	0.947368	0.935511	0.0115444
	2	G	0.779654	0.835778	0.872889	0.82944	0.0469395
	3	T	0.731456	0.775719	0.806517	0.771231	0.0377312
	4	T	0.582531	0.60528	0.620581	0.602797	0.0191458
	5	G	0.400254	0.471443	0.508647	0.460115	0.0550773
	6	A	0.695238	0.720264	0.77	0.728501	0.0380554
	7	A	0.767123	0.804281	0.820779	0.797395	0.0274829
	8	G	0.404762	0.463878	0.455696	0.441445	0.0320312
	9	G	0.617647	0.54918	0.5	0.555609	0.0590864
	10	T	0.714286	0.686567	0.680556	0.693803	0.0179916
	11	A	0.466667	0.434783	0.489796	0.463748	0.0276225

## Sheet: Fig. S1J
	Post-first Nick nucleotide number (nt)	Survival probability at 30 s	Survival probability at 40 s	Survival probability at 50 s	Mean survival probability	STD survival probability
	0	1	1	1	1	0
	1	0.924307	0.934857	0.947368	0.935511	0.0115444
	2	0.72064	0.781333	0.826947	0.776307	0.0533317
	3	0.527117	0.606095	0.666947	0.600053	0.0701109
	4	0.307062	0.366857	0.413895	0.362605	0.0535432
	5	0.122903	0.172952	0.210526	0.168794	0.0439595
	6	0.0854467	0.124571	0.162105	0.124041	0.038332
	7	0.0655482	0.10019	0.133053	0.0995971	0.0337561
	8	0.0265314	0.0464762	0.0606316	0.0445464	0.0171318
	9	0.016387	0.0255238	0.0303158	0.0240755	0.00707641
	10	0.011705	0.0175238	0.0206316	0.0166201	0.00453136
	11	0.00546235	0.00761905	0.0101053	0.00772889	0.00232341

## Sheet: Fig. S1N
	Time (s)	SD median primer length (nt)	NT median primer length (nt)
	5	37.1891	34.3674
	10	38.3981	34.9683
	20	41.8734	35.2728
	30	45.8462	36.3592
	40	47.2105	36.9416
	50	48.5507	37.642

[truncated: 24 more sheets: Fig. S1O, Fig. S1R, Fig. S1S, Fig. 2B, Fig. 2D, Fig. S2C, Fig. S2D, Fig. S2G, Fig. 3B, Fig. 3C, Fig. 3H, Fig. S3D, Fig. S3F, Fig. 4B, Fig. 4D, Fig. S4B, Fig. S4D, Fig. 5B, Fig. 5E, Fig. S5B …]
